# Supplementary material for: Comprehensive evaluation of ACMG/AMP-based variant classification tools
Source: Bioinformatics. 2026 Feb 13;42(2):btaf623. doi: 10.1093/bioinformatics/btaf623 (PMC12916173; doi:10.1093/bioinformatics/btaf623)
Supplement: btaf623_Supplementary_Data [file btaf623_supplementary_data.zip]

Archive with 3 entries (3 files):
- Supplementary_Materials_for_Online.docx
- 02-Jan-2026_103827_Supplementary_Materials_for_Online.docx
- 01-Jan-2026_083459_Supplementary_Materials_for_Online.docx
